# Supplementary material for: Secondary myeloid neoplasms after CD19 CAR T therapy in patients with refractory/relapsed B-cell lymphoma: Case series and review of literature
Source: Front Immunol. 2023 Jan 13;13:1063986. doi: 10.3389/fimmu.2022.1063986 (PMC9880439; doi:10.3389/fimmu.2022.1063986)
Supplement: Supplementary file 1 [file Table_1.xlsx]

## Sheet: diffgene_HSPC_submit
	p_val	avg_logFC	pct.1	pct.2	p_val_adj	gene	cluster
HBG212	1.88e-118	2.86643	0.956	0.006	4.49e-114	HBG2	12
HBG112	6.15e-72	1.89792	0.785	0.017	1.47e-67	HBG1	12
IFI2712	1.1e-36	1.84119	0.485	0.006	2.63e-32	IFI27	12
AHSP3	2.38e-15	1.76066	0.358	0.144	5.69e-11	AHSP	12
HBB12	4.27e-31	1.61873	0.98	0.695	1.02e-26	HBB	12
CA111	3.31e-15	1.36244	0.558	0.201	7.92e-11	CA1	12
PRDX29	1.61e-22	1.32725	0.826	0.489	3.86e-18	PRDX2	12
ATF7IP211	8.44e-29	1.29385	0.794	0.351	2.02e-24	ATF7IP2	12
JCHAIN2	1.66e-14	1.2	0.247	0.138	3.97e-10	JCHAIN	12
BLVRB9	1.27e-14	1.19448	0.674	0.379	3.04e-10	BLVRB	12
H1FX12	3.68e-26	1.19059	0.863	0.54	8.81e-22	H1FX	12
HSP90AA110	7.04e-37	1.14548	0.951	0.644	1.68e-32	HSP90AA1	12
XIST11	2.46e-57	1.13738	0.64	0	5.88e-53	XIST	12
HIST1H1C12	3.95e-28	1.09805	0.86	0.437	9.46e-24	HIST1H1C	12
LY6E11	3.44e-29	1.02037	0.828	0.443	8.24e-25	LY6E	12
MYL41	3.03e-28	1.01265	0.471	0.069	7.24e-24	MYL4	12
2022-06-12	1.72e-15	1.00639	0.404	0.08	4.12e-11	JUN	12
AQP92	6.46e-13	-1.00307	0.012	0.195	1.55e-08	AQP9	12
IGLC312	2.37e-40	-1.0033	0	0.408	5.67e-36	IGLC3	12
PTGS23	2.88e-11	-1.00826	0.055	0.27	6.9e-07	PTGS2	12
IGHA112	1.08e-40	-1.02607	0.015	0.483	2.59e-36	IGHA1	12
PLAUR7	6.67e-10	-1.03392	0.119	0.316	1.6e-05	PLAUR	12
CMTM21	2.7e-08	-1.03961	0.073	0.236	0.000647164	CMTM2	12
MME2	1.5e-16	-1.05236	0.154	0.178	3.6e-12	MME	12
MCL110	9.37e-22	-1.05557	0.706	0.764	2.24e-17	MCL1	12
FYB17	1.19e-08	-1.064	0.363	0.471	0.000285182	FYB1	12
RPS1010	1.91e-98	-1.07645	0.898	0.695	4.57e-94	RPS10	12
IGLC112	2.76e-42	-1.07946	0	0.425	6.61e-38	IGLC1	12
RESF17	4.72e-10	-1.08569	0.36	0.385	1.13e-05	RESF1	12
SAT18	5.04e-11	-1.11646	0.849	0.822	1.21e-06	SAT1	12
ACSL16	7.57e-09	-1.12231	0.14	0.241	0.000181138	ACSL1	12
TMEM1547	4.46e-12	-1.12243	0.142	0.27	1.07e-07	TMEM154	12
LILRB35	8.12e-14	-1.12322	0.026	0.195	1.94e-09	LILRB3	12
RIPOR28	1.38e-11	-1.15022	0.512	0.609	3.3e-07	RIPOR2	12
FOS9	2.91e-34	-1.17654	0.259	0.759	6.96e-30	FOS	12
SMCHD14	2.47e-12	-1.18599	0.584	0.557	5.92e-08	SMCHD1	12
SLA11	2.83e-11	-1.19327	0.142	0.374	6.77e-07	SLA	12
MTRNR2L1211	3.62e-38	-1.19736	0.523	0.77	8.67e-34	MTRNR2L12	12
TYROBP5	2.82e-10	-1.1982	0.279	0.494	6.76e-06	TYROBP	12
PTPRC10	1.04e-15	-1.20938	0.576	0.678	2.48e-11	PTPRC	12
ALOX5AP10	8.05e-18	-1.21016	0.215	0.305	1.93e-13	ALOX5AP	12
S100A94	4.95e-10	-1.21176	0.584	0.701	1.19e-05	S100A9	12
SMAP29	3.4e-14	-1.2182	0.477	0.534	8.13e-10	SMAP2	12
FCGR3B1	1.65e-09	-1.22223	0.07	0.241	3.94e-05	FCGR3B	12
ITM2B2	3.19e-16	-1.23035	0.91	0.891	7.64e-12	ITM2B	12
PF4V1	8.18e-08	-1.23215	0.055	0.201	0.00195725	PF4V1	12
CTSS3	4.69e-10	-1.24799	0.459	0.649	1.12e-05	CTSS	12
LYN6	4.73e-14	-1.24837	0.398	0.603	1.13e-09	LYN	12
CXCR410	4.19e-23	-1.24883	0.259	0.517	1e-18	CXCR4	12
SOD27	1.85e-17	-1.29733	0.788	0.822	4.43e-13	SOD2	12
CXCR22	1.06e-16	-1.31948	0.009	0.224	2.53e-12	CXCR2	12
CEBPD8	5.42e-15	-1.32467	0.172	0.322	1.3e-10	CEBPD	12
GCA8	1.03e-16	-1.33779	0.34	0.569	2.47e-12	GCA	12
LRRK26	3.7e-18	-1.35158	0.017	0.253	8.85e-14	LRRK2	12
EVI2B4	7.91e-12	-1.35649	0.328	0.511	1.89e-07	EVI2B	12
CEBPB6	5.08e-18	-1.36772	0.366	0.684	1.22e-13	CEBPB	12
LITAF6	2.44e-12	-1.40351	0.32	0.489	5.83e-08	LITAF	12
S100P7	1e-12	-1.42916	0.035	0.213	2.4e-08	S100P	12
SORL19	9.27e-16	-1.44069	0.259	0.42	2.22e-11	SORL1	12
RNF1499	4.38e-15	-1.48209	0.256	0.489	1.05e-10	RNF149	12
RPS4Y19	3.36e-58	-1.5083	0	0.557	8.04e-54	RPS4Y1	12
C5AR17	1.89e-11	-1.52773	0.067	0.282	4.52e-07	C5AR1	12
CSF3R9	5.26e-17	-1.53916	0.212	0.529	1.26e-12	CSF3R	12
NCF110	5.26e-14	-1.56921	0.174	0.368	1.26e-09	NCF1	12
FPR16	6.97e-16	-1.5798	0.061	0.287	1.67e-11	FPR1	12
BASP19	3.83e-17	-1.6035	0.302	0.425	9.17e-13	BASP1	12
IFITM26	3.59e-14	-1.62884	0.715	0.816	8.6e-10	IFITM2	12
DUSP110	2.48e-24	-1.64679	0.311	0.661	5.93e-20	DUSP1	12
S100A116	1.2e-17	-1.72904	0.262	0.609	2.86e-13	S100A11	12
S100A811	8.54e-16	-1.81094	0.407	0.707	2.04e-11	S100A8	12
NEAT17	4.16e-19	-1.82782	0.805	0.787	9.96e-15	NEAT1	12
SRGN11	3.36e-41	-1.82917	0.794	0.908	8.05e-37	SRGN	12
IGLC212	1.66e-93	-1.9134	0	0.793	3.97e-89	IGLC2	12
S100A1210	1.28e-07	-1.9652	0.113	0.282	0.00307311	S100A12	12
RGS210	5.13e-25	-1.99463	0.113	0.477	1.23e-20	RGS2	12
NAMPT9	1.29e-20	-2.06883	0.419	0.672	3.09e-16	NAMPT	12
G0S211	1.69e-19	-2.33261	0.108	0.402	4.04e-15	G0S2	12
MNDA12	1.12e-23	-2.45509	0.087	0.425	2.69e-19	MNDA	12
IGKC12	1.42e-117	-2.8779	0.049	0.983	3.4e-113	IGKC	12
AREG7	1.91e-41	-2.9841	0.061	0.494	4.57e-37	AREG	12
